# Supplementary material for: Fabrication and Electrocatalytic Activity of Fe-Cu/C Composites Based on Copper Ferrite Modified with Graphene Oxide and Graphitic Carbon Nitride
Source: Materials (Basel). 2026 May 27;19(11):2273. doi: 10.3390/ma19112273 (PMC13258157; doi:10.3390/ma19112273)
Supplement: Supplementary file 1 [file materials-19-02273-s001.zip]

Archive with 1 entries (1 files):
- materials-4295958-supplementary.pdf
